# Supplementary material for: Near-Infrared MAO A Inhibitor (NMI) Outperformed FDA-Approved Chemotherapeutic Agents in Brain and Other Cancers: A Bioinformatic Analysis of NCI60 Screening Data
Source: Brain Sci. 2021 Oct 4;11(10):1318. doi: 10.3390/brainsci11101318 (PMC8534240; doi:10.3390/brainsci11101318)
Supplement: Supplementary file 1 [file brainsci-11-01318-s001.zip]

Archive with 1 entries (1 files):
- brainsci-1296779-SupplementaryMaterial.pdf
